# Supplementary material for: Perceptual and Cognitive Factors Imposing “Speed Limits” on Reading Rate: A Study with the Rapid Serial Visual Presentation
Source: PLoS One. 2016 Apr 18;11(4):e0153786. doi: 10.1371/journal.pone.0153786 (PMC4835101; doi:10.1371/journal.pone.0153786)
Supplement: S1 Dataset — Participants’ thresholds obtained in the 6 experiments. (XLS) [file pone.0153786.s001.xls]

## Sheet: exp 1
subject	DT no mask	DT no mask/1000	RR no mask	log RR no mask	DT con mask	DT with mask /1000	RR with mask	log RR with mask
1	37.8	0.0378	1587.3	3.20066	78.59	0.07859	763.456	2.88278
2	159.22	0.15922	376.837	2.57615	212.97	0.21297	281.73	2.44983
3	53.87	0.05387	1113.79	3.0468	128.5	0.1285	466.926	2.66925
4	84.94	0.08494	706.381	2.84904	87.96	0.08796	682.128	2.83387
5	161.64	0.16164	371.195	2.5696	235.07	0.23507	255.243	2.40695
6	188.21	0.18821	318.793	2.50351	315.29	0.31529	190.301	2.27944
7	61.13	0.06113	981.515	2.9919	76.69	0.07669	782.371	2.89341
8	109.23	0.10923	549.3	2.73981	122.34	0.12234	490.436	2.69058
9	167.47	0.16747	358.273	2.55421	187.19	0.18719	320.53	2.50587

## Sheet: exp 2
subject	dt 1°	dt 2°	dt 3°	dt 4°	RR 1°	RR 2°	RR 3°	RR 4°	log RR 1°	log RR 2°	log RR 3°	log RR 4°
1	58.11	150.58	156.98	35.1	1032.52	398.459	382.214	1709.4	3.0139	2.60038	2.58231	3.23284
2	54.18	68.64	117.59	29.06	1107.42	874.126	510.247	2064.69	3.04431	2.94157	2.70778	3.31486
3	18.02	48.08	79.47	21.88	3329.63	1247.92	755.002	2742.23	3.5224	3.09619	2.87795	3.4381
4	31.8	71.19	97.2	32.9	1886.79	842.815	617.284	1823.71	3.27572	2.92573	2.79048	3.26096
5	51.83	70.52	87.55	30.6	1157.63	850.822	685.323	1960.78	3.06357	2.92984	2.8359	3.29243
6	77.08	164.04	251.31	63.86	778.412	365.764	238.749	939.555	2.89121	2.5632	2.37794	2.97292

## Sheet: exp 3
subject	dt 1°	dt 2°	dt 3°	dt 4°	RR 1°	RR 2°	RR 3°	RR 4°	log RR 1°	log RR 2°	log RR 3°	log RR 4°
1	62.9	55.43	81.18	63.77	953.895	1082.45	739.098	940.881	2.9795	3.03441	2.8687	2.97353
2	126.66	261.53	267.77	218.38	473.709	229.419	224.073	274.75	2.67551	2.36063	2.35039	2.43894
3	112.55	116.89	155.71	193.3	533.096	513.303	385.332	310.398	2.72681	2.71037	2.58583	2.49192
4	88.28	206.52	171.52	183.78	679.656	290.529	349.813	326.477	2.83229	2.46319	2.54384	2.51385
5	92.03	110.28	119.06	172.98	651.961	544.07	503.948	346.861	2.81422	2.73565	2.70239	2.54016
6	93.74	139.87	139.99	202.35	640.068	428.97	428.602	296.516	2.80623	2.63243	2.63205	2.47205
7	128.8	120.63	89.39	132.06	465.839	497.389	671.216	454.339	2.66824	2.6967	2.82686	2.65738
8	136.72	166.72	146.84	148.16	438.853	359.885	408.608	404.968	2.64232	2.55616	2.61131	2.60742
9	124.92	169.04	204.65	216.9	480.307	354.946	293.183	276.625	2.68152	2.55016	2.46714	2.44189
10	97.5	147.81	142.2	192.98	615.385	405.927	421.941	310.913	2.78915	2.60845	2.62525	2.49264

## Sheet: exp 4
subject	horiz DT	DT horiz DT/4	horiz DT /1000	RR horiz	log RR horiz	DT same position	DT same position /1000	RR same position	log RR same position
1	855.38	213.845	0.213845	280.577	2.44805	55.31	0.05531	1084.79	3.03535
2	595.3	148.825	0.148825	403.158	2.60548	53.8	0.0538	1115.24	3.04737
3	902.79	225.697	0.225697	265.843	2.42462	179.83	0.17983	333.648	2.52329
4	453.65	113.412	0.113412	529.042	2.72349	93.71	0.09371	640.273	2.80637
5	945.37	236.343	0.236343	253.869	2.40461	149.39	0.14939	401.633	2.60383
6	758.94	189.735	0.189735	316.231	2.5	102.48	0.10248	585.48	2.76751
7	794.64	198.66	0.19866	302.024	2.48004	88.91	0.08891	674.84	2.8292
8	922.95	230.738	0.230738	260.036	2.41503	178.23	0.17823	336.644	2.52717

## Sheet: exp 5
subject	dt context no mask	RR context no mask	log RR context no mask	dt unordered no mask	RR unordered no mask	log RR unordered no mask	dt random words no mask	RR random words no mask	log RR random words no mask	dt context with mask	RR context with mask	log RR context with mask	dt unordered with mask	RR unordered with mask	log RR unordered with mask	dt random words with mask	RR random words with mask	log RR random words with mask
1	37.47	1601.28	3.20447	100.54	596.777	2.77581	148.79	403.253	2.60558	136.46	439.689	2.64315	112.92	531.35	2.72538	180.57	332.281	2.52151
2	36.34	1651.07	3.21777	37.42	1603.42	3.20505	78.22	767.067	2.88483	144.97	413.879	2.61687	130.06	461.326	2.66401	196.23	305.764	2.48539
3	51.96	1154.73	3.06248	60.53	991.244	2.99618	109.59	547.495	2.73838	170.1	352.734	2.54745	151.07	397.167	2.59897	180.48	332.447	2.52172
4	69.15	867.679	2.93836	65.28	919.118	2.96337	86.65	692.441	2.84038	120.94	496.114	2.69558	120.24	499.002	2.6981	199.68	300.481	2.47782
5	49.51	1211.88	3.08346	53.3	1125.7	3.05142	115.97	517.375	2.71381	136.03	441.079	2.64452	131.63	455.823	2.6588	201.8	297.324	2.47323
6	53.3	1125.7	3.05142	85.25	703.812	2.84746	87.83	683.138	2.83451	137	437.956	2.64143	115.32	520.291	2.71625	190.02	315.756	2.49935

## Sheet: exp 6
subject	dt 6 stimuli context	RR 6 stimuli context	log RR 6 stimuli context	dt 6 stimuli unordered	RR 6 stimuli unordered	log RR 6 stimuli unordered	dt 6 random words	RR 6 random words	log RR 6 random words		subject	dt 12 stimuli context	RR 12 stimuli context	log RR 12 stimuli context	dt 12 stimuli unordered	RR 12 stimuli unordered	log RR 12 stimuli unordered	dt 12 random words	RR 12 random words	log RR 12 random words
1	47.28	1269.04	3.10347	38.51	1558.04	3.19258	119.02	504.117	2.70253		1	137.98	434.846	2.63834	168.14	356.845	2.55248	216.18	277.546	2.44334
2	50.98	1176.93	3.07075	82.27	729.306	2.86291	144.13	416.291	2.6194		2	184.06	325.981	2.51319	230.05	260.813	2.41633	279.45	214.707	2.33185
3	116.34	515.73	2.71242	132.79	451.841	2.65499	195.33	307.172	2.48738		3	128.52	466.853	2.66918	187.73	319.608	2.50462	256.01	234.366	2.36989
4	48.3	1242.24	3.0942	54.07	1109.67	3.04519	110.56	542.692	2.73455		4	74.7	803.213	2.90483	123.39	486.263	2.68687	200.65	299.028	2.47571
5	84.36	711.238	2.85201	104.51	574.108	2.75899	172.75	347.323	2.54073		5	83.2	721.154	2.85803	144.57	415.024	2.61807	187.67	319.71	2.50476
6	79.05	759.013	2.88025	95.06	631.18	2.80015	166.41	360.555	2.55697		6	110.79	541.565	2.73365	141.79	423.161	2.62651	212.01	283.006	2.45179
